# Supplementary material for: Ni(II)-Salophen—Comprehensive Analysis on Electrochemical and Spectral Characterization and Biological Studies
Source: Molecules. 2023 Jul 17;28(14):5464. doi: 10.3390/molecules28145464 (PMC10384438; doi:10.3390/molecules28145464)
Supplement: Supplementary file 1 [file molecules-28-05464-s001.zip]

Archive with 1 entries (1 files):
- molecules-2470566-supplementary.pdf
